# Supplementary material for: A Case Study about Joining Databases for the Assessment of Exposures to Noise and Ototoxic Substances in Occupational Settings
Source: Int J Environ Res Public Health. 2022 Apr 7;19(8):4455. doi: 10.3390/ijerph19084455 (PMC9032222; doi:10.3390/ijerph19084455)
Supplement: Supplementary file 1 [file ijerph-19-04455-s001.zip]

Archive with 1 entries (1 files):
- ijerph-1516228-supplementary.pdf
